# Supplementary material for: ATP-release pannexin channels are gated by lysophospholipids
Source: eLife. 2025 May 1;14:RP107067. doi: 10.7554/eLife.107067 (PMC12045621; doi:10.7554/eLife.107067)
Supplement: Figure 1—figure supplement 1—source data 2. [file elife-107067-fig1-figsupp1-data2.zip]

Archive with 5 entries (4 files):
- Fig1_Source_data4_raw/
- Fig1_Source_data4_raw/Fig1_SD4-raw1.png
- __MACOSX/Fig1_Source_data4_raw/._Fig1_SD4-raw1.png
- Fig1_Source_data4_raw/Fig1_SD4-raw2.png
- __MACOSX/Fig1_Source_data4_raw/._Fig1_SD4-raw2.png
