# Supplementary material for: ATP-release pannexin channels are gated by lysophospholipids
Source: eLife. 2025 May 1;14:RP107067. doi: 10.7554/eLife.107067 (PMC12045621; doi:10.7554/eLife.107067)
Supplement: Figure 1—figure supplement 1—source data 3. [file elife-107067-fig1-figsupp1-data3.zip]

Archive with 5 entries (4 files):
- Fig1_Source_data5_annotated/
- Fig1_Source_data5_annotated/Fig1_SD5-annotated2.png
- __MACOSX/Fig1_Source_data5_annotated/._Fig1_SD5-annotated2.png
- Fig1_Source_data5_annotated/Fig1_SD5-annotated1.png
- __MACOSX/Fig1_Source_data5_annotated/._Fig1_SD5-annotated1.png
