# Supplementary material for: ATP-release pannexin channels are gated by lysophospholipids
Source: eLife. 2025 May 1;14:RP107067. doi: 10.7554/eLife.107067 (PMC12045621; doi:10.7554/eLife.107067)
Supplement: Figure 6—source data 2. [file elife-107067-fig6-data2.zip]

Archive with 11 entries (10 files):
- Fig6_Source_data2_raw/
- Fig6_Source_data2_raw/Fig6_SD2_raw5.png
- __MACOSX/Fig6_Source_data2_raw/._Fig6_SD2_raw5.png
- Fig6_Source_data2_raw/Fig6_SD2_raw4.png
- __MACOSX/Fig6_Source_data2_raw/._Fig6_SD2_raw4.png
- Fig6_Source_data2_raw/Fig6_SD2_raw3.png
- __MACOSX/Fig6_Source_data2_raw/._Fig6_SD2_raw3.png
- Fig6_Source_data2_raw/Fig6_SD2_raw2.png
- __MACOSX/Fig6_Source_data2_raw/._Fig6_SD2_raw2.png
- Fig6_Source_data2_raw/Fig6_SD2_raw1.png
- __MACOSX/Fig6_Source_data2_raw/._Fig6_SD2_raw1.png
