# Supplementary material for: ATP-release pannexin channels are gated by lysophospholipids
Source: eLife. 2025 May 1;14:RP107067. doi: 10.7554/eLife.107067 (PMC12045621; doi:10.7554/eLife.107067)
Supplement: Figure 6—source data 3. [file elife-107067-fig6-data3.zip]

Archive with 11 entries (10 files):
- Fig6_Source_data3_annotated/
- Fig6_Source_data3_annotated/Fig6_SD3_annotated2.png
- __MACOSX/Fig6_Source_data3_annotated/._Fig6_SD3_annotated2.png
- Fig6_Source_data3_annotated/Fig6_SD3_annotated3.png
- __MACOSX/Fig6_Source_data3_annotated/._Fig6_SD3_annotated3.png
- Fig6_Source_data3_annotated/Fig6_SD3_annotated1.png
- __MACOSX/Fig6_Source_data3_annotated/._Fig6_SD3_annotated1.png
- Fig6_Source_data3_annotated/Fig6_SD3_annotated4.png
- __MACOSX/Fig6_Source_data3_annotated/._Fig6_SD3_annotated4.png
- Fig6_Source_data3_annotated/Fig6_SD3_annotated5.png
- __MACOSX/Fig6_Source_data3_annotated/._Fig6_SD3_annotated5.png
