# Supplementary material for: ATP-release pannexin channels are gated by lysophospholipids
Source: eLife. 2025 May 1;14:RP107067. doi: 10.7554/eLife.107067 (PMC12045621; doi:10.7554/eLife.107067)
Supplement: Figure 6—figure supplement 1—source data 1. [file elife-107067-fig6-figsupp1-data1.zip]

Archive with 13 entries (12 files):
- Fig6_Source_data4_raw/
- Fig6_Source_data4_raw/Fig6_SD4-raw1.png
- __MACOSX/Fig6_Source_data4_raw/._Fig6_SD4-raw1.png
- Fig6_Source_data4_raw/Fig6_SD4-raw3.png
- __MACOSX/Fig6_Source_data4_raw/._Fig6_SD4-raw3.png
- Fig6_Source_data4_raw/Fig6_SD4-raw2.png
- __MACOSX/Fig6_Source_data4_raw/._Fig6_SD4-raw2.png
- Fig6_Source_data4_raw/Fig6_SD4-raw6.png
- __MACOSX/Fig6_Source_data4_raw/._Fig6_SD4-raw6.png
- Fig6_Source_data4_raw/Fig6_SD4-raw5.png
- __MACOSX/Fig6_Source_data4_raw/._Fig6_SD4-raw5.png
- Fig6_Source_data4_raw/Fig6_SD4-raw4.png
- __MACOSX/Fig6_Source_data4_raw/._Fig6_SD4-raw4.png
