# Supplementary material for: ATP-release pannexin channels are gated by lysophospholipids
Source: eLife. 2025 May 1;14:RP107067. doi: 10.7554/eLife.107067 (PMC12045621; doi:10.7554/eLife.107067)
Supplement: Figure 6—figure supplement 1—source data 2. [file elife-107067-fig6-figsupp1-data2.zip]

Archive with 13 entries (12 files):
- Fig6_Source_data5_annotated/
- Fig6_Source_data5_annotated/Fig6_SD5-annotated6.png
- __MACOSX/Fig6_Source_data5_annotated/._Fig6_SD5-annotated6.png
- Fig6_Source_data5_annotated/Fig6_SD5-annotated4.png
- __MACOSX/Fig6_Source_data5_annotated/._Fig6_SD5-annotated4.png
- Fig6_Source_data5_annotated/Fig6_SD5-annotated5.png
- __MACOSX/Fig6_Source_data5_annotated/._Fig6_SD5-annotated5.png
- Fig6_Source_data5_annotated/Fig6_SD5-annotated1.png
- __MACOSX/Fig6_Source_data5_annotated/._Fig6_SD5-annotated1.png
- Fig6_Source_data5_annotated/Fig6_SD5-annotated2.png
- __MACOSX/Fig6_Source_data5_annotated/._Fig6_SD5-annotated2.png
- Fig6_Source_data5_annotated/Fig6_SD5-annotated3.png
- __MACOSX/Fig6_Source_data5_annotated/._Fig6_SD5-annotated3.png
